# Supplementary material for: Eco-Friendly Silver Nanoparticles Synthesized from a Soybean By-Product with Nematicidal Efficacy against Pratylenchus brachyurus
Source: Nanomaterials (Basel). 2023 Dec 31;14(1):101. doi: 10.3390/nano14010101 (PMC10780907; doi:10.3390/nano14010101)
Supplement: Supplementary file 1 [file nanomaterials-14-00101-s001.zip]

Archive with 1 entries (1 files):
- nanomaterials-2734297-supplementary.pdf
